# Supplementary material for: Enhanced Light Extraction from Organic Light-Emitting Diodes with Micro-Nano Hybrid Structure
Source: Nanomaterials (Basel). 2022 Apr 8;12(8):1266. doi: 10.3390/nano12081266 (PMC9031578; doi:10.3390/nano12081266)
Supplement: Supplementary file 1 [file nanomaterials-12-01266-s001.zip]

Archive with 1 entries (1 files):
- nanomaterials-1636625-supplementary.pdf
